# Supplementary material for: PI3K Pathway Inhibition with NVP-BEZ235 Hinders Glycolytic Metabolism in Glioblastoma Multiforme Cells
Source: Cells. 2021 Nov 7;10(11):3065. doi: 10.3390/cells10113065 (PMC8616488; doi:10.3390/cells10113065)
Supplement: Supplementary file 1 [file cells-10-03065-s001.zip]

Archive with 10 entries (10 files):
- Table S1.xlsm
- __MACOSX/._Table S1.xlsm
- Table S2.xlsm
- __MACOSX/._Table S2.xlsm
- Table S3.xlsx
- __MACOSX/._Table S3.xlsx
- Table S4.xlsx
- __MACOSX/._Table S4.xlsx
- Table S5.xlsx
- __MACOSX/._Table S5.xlsx
