# Supplementary material for: PI3K Pathway Inhibition with NVP-BEZ235 Hinders Glycolytic Metabolism in Glioblastoma Multiforme Cells
Source: Cells. 2021 Nov 7;10(11):3065. doi: 10.3390/cells10113065 (PMC8616488; doi:10.3390/cells10113065)
Supplement: Supplementary file 1 [file cells-10-03065-s001.zip › Table S1.xlsm]

## Sheet: gsea_report_for_d_1616834390436
Table S1 GSEA Results Enrichment in Control (DMSO Samples) compared to NVP-BEZ235 Treatment samples
Geneset Name	SIZE	ES	NES	NOM p-val
HALLMARK_HYPOXIA	131	0.474633	1.48884	<0.001
HALLMARK_GLYCOLYSIS	109	0.632467	1.46502	<0.001
HALLMARK_ESTROGEN_RESPONSE_EARLY	94	0.358095	1.36985	<0.001
HALLMARK_UNFOLDED_PROTEIN_RESPONSE	69	0.491577	1.34182	<0.001
HALLMARK_KRAS_SIGNALING_DN	40	0.435093	1.3306	0.221782
HALLMARK_HEME_METABOLISM	90	0.444756	1.3259	<0.001
HALLMARK_ANGIOGENESIS	18	0.466872	1.32492	0.074
HALLMARK_CHOLESTEROL_HOMEOSTASIS	31	0.352991	1.2486	<0.001
HALLMARK_HEDGEHOG_SIGNALING	17	0.393147	1.21725	0.112871
HALLMARK_IL2_STAT5_SIGNALING	94	0.275159	1.20448	0.10041
HALLMARK_APICAL_SURFACE	19	0.442958	1.18036	0.115854
HALLMARK_ESTROGEN_RESPONSE_LATE	89	0.434845	1.16603	0.103846
HALLMARK_MTORC1_SIGNALING	138	0.595483	1.1493	0.180769
HALLMARK_BILE_ACID_METABOLISM	41	0.333443	1.14913	<0.001
HALLMARK_INFLAMMATORY_RESPONSE	87	0.317471	1.14718	0.292
HALLMARK_IL6_JAK_STAT3_SIGNALING	38	0.352862	1.09334	0.281853
HALLMARK_PEROXISOME	43	0.364552	1.08352	0.290766
HALLMARK_MYOGENESIS	80	0.280593	1.07945	0.170385
HALLMARK_PROTEIN_SECRETION	53	0.467712	1.07584	0.376923
HALLMARK_UV_RESPONSE_DN	87	0.353474	1.06997	0.301344
HALLMARK_UV_RESPONSE_UP	79	0.371022	1.05004	0.378846
HALLMARK_P53_PATHWAY	118	0.310587	1.03578	0.290766
HALLMARK_APOPTOSIS	86	0.271101	1.03433	0.285988
HALLMARK_FATTY_ACID_METABOLISM	67	0.342882	1.0115	0.396857
HALLMARK_PI3K_AKT_MTOR_SIGNALING	64	0.488853	0.990213	0.394231
HALLMARK_REACTIVE_OXYGEN_SPECIES_PATHWAY	23	0.448354	0.970924	0.477407
HALLMARK_NOTCH_SIGNALING	14	0.325301	0.91685	0.706458
HALLMARK_G2M_CHECKPOINT	103	0.424274	0.879767	0.809615
HALLMARK_ANDROGEN_RESPONSE	55	0.308272	0.875682	0.595745
HALLMARK_MITOTIC_SPINDLE	110	0.316918	0.845421	0.701923
HALLMARK_XENOBIOTIC_METABOLISM	91	0.249726	0.834366	0.477407
HALLMARK_SPERMATOGENESIS	34	0.264767	0.762536	0.790476
HALLMARK_E2F_TARGETS	100	0.326149	0.76148	0.882692
HALLMARK_INTERFERON_ALPHA_RESPONSE	38	0.215378	0.706527	0.881092
HALLMARK_ADIPOGENESIS	98	0.235377	0.70432	0.775432
HALLMARK_ALLOGRAFT_REJECTION	64	0.215895	0.696782	0.787276
HALLMARK_OXIDATIVE_PHOSPHORYLATION	85	0.246534	0.534652	0.880157
HALLMARK_MYC_TARGETS_V1	126	0.183614	0.417587	0.880157
