# Supplementary material for: PI3K Pathway Inhibition with NVP-BEZ235 Hinders Glycolytic Metabolism in Glioblastoma Multiforme Cells
Source: Cells. 2021 Nov 7;10(11):3065. doi: 10.3390/cells10113065 (PMC8616488; doi:10.3390/cells10113065)
Supplement: Supplementary file 1 [file cells-10-03065-s001.zip › Table S2.xlsm]

## Sheet: gsea_report_for_n_1616834390436
Table S2. GSEA Results for Enrichment in NVP-BEZ235 Treatment samples compared to Control Samples
Geneset Name	SIZE	ES	NES	NOM p-val
HALLMARK_COMPLEMENT	93	-0.358656	-1.41486	<0.001
HALLMARK_PANCREAS_BETA_CELLS	11	-0.543862	-1.37452	<0.001
HALLMARK_COAGULATION	63	-0.412105	-1.33077	<0.001
HALLMARK_EPITHELIAL_MESENCHYMAL_TRANSITION	126	-0.314743	-1.21153	0.272901
HALLMARK_KRAS_SIGNALING_UP	84	-0.325366	-1.13671	0.095723
HALLMARK_WNT_BETA_CATENIN_SIGNALING	23	-0.369126	-1.06546	0.403543
HALLMARK_APICAL_JUNCTION	101	-0.247954	-1.01993	0.30315
HALLMARK_TNFA_SIGNALING_VIA_NFKB	110	-0.258046	-1.01288	0.392927
HALLMARK_TGF_BETA_SIGNALING	31	-0.260444	-0.834009	0.494231
HALLMARK_MYC_TARGETS_V2	21	-0.316509	-0.761467	0.608286
HALLMARK_INTERFERON_GAMMA_RESPONSE	89	-0.183973	-0.659155	0.880626
HALLMARK_DNA_REPAIR	64	-0.122498	-0.406314	0.88447
