# Supplementary material for: PI3K Pathway Inhibition with NVP-BEZ235 Hinders Glycolytic Metabolism in Glioblastoma Multiforme Cells
Source: Cells. 2021 Nov 7;10(11):3065. doi: 10.3390/cells10113065 (PMC8616488; doi:10.3390/cells10113065)
Supplement: Supplementary file 1 [file cells-10-03065-s001.zip › Table S3.xlsx]

## Sheet: Sheet1
GSEA analysis with 7793 DEGs with KEGG_GLYCOLYSIS_GLUCONEOGENESIS dataset
NAME	GS<br> follow link to MSigDB	GS DETAILS	SIZE	ES	NES	NOM p-val	FDR q-val	FWER p-val	RANK AT MAX
KEGG_GLYCOLYSIS_GLUCONEOGENESIS	KEGG_GLYCOLYSIS_GLUCONEOGENESIS	Details ...	29	-0.514092	-1.19464	0.0843373	0.164659	0.042	1513
PROBE	DESCRIPTION<br>(from dataset)	GENE SYMBOL	GENE_TITLE	RANK IN GENE LIST	RANK METRIC SCORE	RUNNING ES	CORE ENRICHMENT	log2FC	P-adj
ALDH1A3	aldehyde dehydrogenase 1 family member A3 [Source:HGNC Symbol;Acc:HGNC:409]	null	null	687	4.82417	-0.0459675	No	1.3032	2.1696e-28
ALDH3B1	aldehyde dehydrogenase 3 family member B1 [Source:HGNC Symbol;Acc:HGNC:410]	null	null	922	4.37759	-0.0375247	No	1.1517	4.5259e-28
AKR1A1	aldo-keto reductase family 1 member A1 [Source:HGNC Symbol;Acc:HGNC:380]	null	null	1250	3.89958	-0.0452732	No	0.98832	3.1797e-12
ENO3	enolase 3 [Source:HGNC Symbol;Acc:HGNC:3354]	null	null	1464	3.65228	-0.0405181	No	0.89424	5.3819e-05
PFKM	phosphofructokinase, muscle [Source:HGNC Symbol;Acc:HGNC:8877]	null	null	1963	3.05967	-0.0776939	No	0.75491	1.8092e-15
HK2	hexokinase 2 [Source:HGNC Symbol;Acc:HGNC:4923]	null	null	3679	1.27073	-0.287386	No	0.29773	0.032849
ENO2	enolase 2 [Source:HGNC Symbol;Acc:HGNC:3353]	null	null	3818	-1.09109	-0.295544	No	-0.25683	0.0093003
PGM2	phosphoglucomutase 2 [Source:HGNC Symbol;Acc:HGNC:8906]	null	null	4223	-1.52588	-0.33413	No	-0.35977	0.0048009
PDHB	pyruvate dehydrogenase E1 beta subunit [Source:HGNC Symbol;Acc:HGNC:8808]	null	null	5309	-2.22352	-0.454281	No	-0.53114	8.344e-05
PFKP	phosphofructokinase, platelet [Source:HGNC Symbol;Acc:HGNC:8878]	null	null	5335	-2.23807	-0.437776	No	-0.53736	2.3229e-07
ALDOA	aldolase, fructose-bisphosphate A [Source:HGNC Symbol;Acc:HGNC:414]	null	null	5707	-2.4924	-0.463593	No	-0.58284	0.041435
PFKL	phosphofructokinase, liver type [Source:HGNC Symbol;Acc:HGNC:8876]	null	null	5872	-2.62948	-0.461542	No	-0.63881	1.7672e-10
GPI	glucose-6-phosphate isomerase [Source:HGNC Symbol;Acc:HGNC:4458]	null	null	6281	-2.97803	-0.487845	Yes	-0.72657	8.9243e-08
ALDH3A2	aldehyde dehydrogenase 3 family member A2 [Source:HGNC Symbol;Acc:HGNC:403]	null	null	6376	-3.06944	-0.4729	Yes	-0.75715	1.4996e-13
HK1	hexokinase 1 [Source:HGNC Symbol;Acc:HGNC:4922]	null	null	6457	-3.14198	-0.455512	Yes	-0.77864	3.6097e-18
GAPDH	glyceraldehyde-3-phosphate dehydrogenase [Source:HGNC Symbol;Acc:HGNC:4141]	null	null	6491	-3.18194	-0.431718	Yes	-0.78251	8.6609e-09
DLD	dihydrolipoamide dehydrogenase [Source:HGNC Symbol;Acc:HGNC:2898]	null	null	6659	-3.38125	-0.423427	Yes	-0.84409	7.6627e-16
ALDH2	aldehyde dehydrogenase 2 family member [Source:HGNC Symbol;Acc:HGNC:404]	null	null	7190	-4.25518	-0.454188	Yes	-1.0986	1.3319e-13
BPGM	bisphosphoglycerate mutase [Source:HGNC Symbol;Acc:HGNC:1093]	null	null	7213	-4.32505	-0.418903	Yes	-1.1236	6.6711e-15
ALDH9A1	aldehyde dehydrogenase 9 family member A1 [Source:HGNC Symbol;Acc:HGNC:412]	null	null	7239	-4.36483	-0.383653	Yes	-1.1418	5.1753e-20
PCK2	phosphoenolpyruvate carboxykinase 2, mitochondrial [Source:HGNC Symbol;Acc:HGNC:8725]	null	null	7245	-4.39015	-0.345604	Yes	-1.1358	4.0201e-12
ENO1	enolase 1 [Source:HGNC Symbol;Acc:HGNC:3350]	null	null	7326	-4.58565	-0.315493	Yes	-1.2179	1.2689e-23
PGM1	phosphoglucomutase 1 [Source:HGNC Symbol;Acc:HGNC:8905]	null	null	7352	-4.68138	-0.277453	Yes	-1.254	1.2733e-29
PKM	pyruvate kinase M1/2 [Source:HGNC Symbol;Acc:HGNC:9021]	null	null	7501	-5.30716	-0.249741	Yes	-1.4937	4.7259e-41
ALDOC	aldolase, fructose-bisphosphate C [Source:HGNC Symbol;Acc:HGNC:418]	null	null	7583	-5.8755	-0.20839	Yes	-1.7371	2.77e-36
TPI1	triosephosphate isomerase 1 [Source:HGNC Symbol;Acc:HGNC:12009]	null	null	7599	-5.95776	-0.157813	Yes	-1.7825	1.0982e-38
PGAM1	phosphoglycerate mutase 1 [Source:HGNC Symbol;Acc:HGNC:8888]	null	null	7681	-6.72889	-0.108941	Yes	-2.2573	1.3025e-146
PGK1	phosphoglycerate kinase 1 [Source:HGNC Symbol;Acc:HGNC:8896]	null	null	7686	-6.79364	-0.0495806	Yes	-2.3014	6.2319e-134
LDHA	lactate dehydrogenase A [Source:HGNC Symbol;Acc:HGNC:6535]	null	null	7714	-7.15998	0.0100462	Yes	-2.5945	3.1522e-141

## Sheet: Sheet2
GSEA analysis with 7803 DEGs with HALLMARK_GLYCOLYSIS dataset
NAME	GS<br> follow link to MSigDB	GS DETAILS	SIZE	ES	NES	NOM p-val	FDR q-val	FWER p-val	RANK AT MAX
HALLMARK_GLYCOLYSIS	HALLMARK_GLYCOLYSIS	Details ...	109	-0.4596	-1.19011	0	0.0988372	0	590
PROBE	DESCRIPTION<br>(from dataset)	GENE SYMBOL	GENE_TITLE	RANK IN GENE LIST	RANK METRIC SCORE	RUNNING ES	CORE ENRICHMENT	log2FC	Padj
RRAGD	Ras related GTP binding D [Source:HGNC Symbol;Acc:HGNC:19903]	null	null	187	6.47857	-0.00769296	No
IRS2	insulin receptor substrate 2 [Source:HGNC Symbol;Acc:HGNC:6126]	null	null	348	5.77309	-0.0136845	No
IDUA	iduronidase alpha-L- [Source:HGNC Symbol;Acc:HGNC:5391]	null	null	489	5.32067	-0.0182355	No
DCN	decorin [Source:HGNC Symbol;Acc:HGNC:2705]	null	null	1115	4.10485	-0.089028	No
AKR1A1	aldo-keto reductase family 1 member A1 [Source:HGNC Symbol;Acc:HGNC:380]	null	null	1250	3.89958	-0.0964489	No
MIF	macrophage migration inhibitory factor [Source:HGNC Symbol;Acc:HGNC:7097]	null	null	1319	3.81736	-0.0954917	No
GNPDA1	glucosamine-6-phosphate deaminase 1 [Source:HGNC Symbol;Acc:HGNC:4417]	null	null	1573	3.50702	-0.119408	No
MXI1	MAX interactor 1, dimerization protein [Source:HGNC Symbol;Acc:HGNC:7534]	null	null	1638	3.4488	-0.118877	No
GUSB	glucuronidase beta [Source:HGNC Symbol;Acc:HGNC:4696]	null	null	1909	3.12019	-0.145999	No
TPST1	tyrosylprotein sulfotransferase 1 [Source:HGNC Symbol;Acc:HGNC:12020]	null	null	2053	2.98194	-0.156949	No
TGFBI	transforming growth factor beta induced [Source:HGNC Symbol;Acc:HGNC:11771]	null	null	2324	2.72479	-0.185087	No
SDC3	syndecan 3 [Source:HGNC Symbol;Acc:HGNC:10660]	null	null	2370	2.68478	-0.184046	No
STC2	stanniocalcin 2 [Source:HGNC Symbol;Acc:HGNC:11374]	null	null	2469	2.57858	-0.190175	No
SLC35A3	solute carrier family 35 member A3 [Source:HGNC Symbol;Acc:HGNC:11023]	null	null	2695	2.37387	-0.213359	No
VCAN	versican [Source:HGNC Symbol;Acc:HGNC:2464]	null	null	2919	2.12969	-0.236909	No
IL13RA1	interleukin 13 receptor subunit alpha 1 [Source:HGNC Symbol;Acc:HGNC:5974]	null	null	3002	2.05859	-0.242292	No
CHPF	chondroitin polymerizing factor [Source:HGNC Symbol;Acc:HGNC:24291]	null	null	3392	1.67208	-0.288621	No
FUT8	fucosyltransferase 8 [Source:HGNC Symbol;Acc:HGNC:4019]	null	null	3522	1.49317	-0.301573	No
NDUFV3	NADH:ubiquinone oxidoreductase subunit V3 [Source:HGNC Symbol;Acc:HGNC:7719]	null	null	3616	1.37497	-0.310144	No
VEGFA	vascular endothelial growth factor A [Source:HGNC Symbol;Acc:HGNC:12680]	null	null	3618	1.37279	-0.306747	No
ADORA2B	adenosine A2b receptor [Source:HGNC Symbol;Acc:HGNC:264]	null	null	3663	1.29968	-0.309135	No
HK2	hexokinase 2 [Source:HGNC Symbol;Acc:HGNC:4923]	null	null	3679	1.27073	-0.307822	No
SDC1	syndecan 1 [Source:HGNC Symbol;Acc:HGNC:10658]	null	null	3760	1.0044	-0.315653	No
CHPF2	chondroitin polymerizing factor 2 [Source:HGNC Symbol;Acc:HGNC:29270]	null	null	3767	0.911963	-0.314091	No
PAM	peptidylglycine alpha-amidating monooxygenase [Source:HGNC Symbol;Acc:HGNC:8596]	null	null	3806	-1.06377	-0.316304	No
ENO2	enolase 2 [Source:HGNC Symbol;Acc:HGNC:3353]	null	null	3818	-1.09109	-0.314932	No
UGP2	UDP-glucose pyrophosphorylase 2 [Source:HGNC Symbol;Acc:HGNC:12527]	null	null	3855	-1.17406	-0.316601	No
PLOD1	procollagen-lysine,2-oxoglutarate 5-dioxygenase 1 [Source:HGNC Symbol;Acc:HGNC:9081]	null	null	3925	-1.26491	-0.322332	No
GOT1	glutamic-oxaloacetic transaminase 1 [Source:HGNC Symbol;Acc:HGNC:4432]	null	null	4012	-1.3388	-0.330084	No
AK3	adenylate kinase 3 [Source:HGNC Symbol;Acc:HGNC:17376]	null	null	4203	-1.50983	-0.350932	No
PGM2	phosphoglucomutase 2 [Source:HGNC Symbol;Acc:HGNC:8906]	null	null	4223	-1.52588	-0.349485	No
GFPT1	glutamine--fructose-6-phosphate transaminase 1 [Source:HGNC Symbol;Acc:HGNC:4241]	null	null	4226	-1.52649	-0.345824	No
G6PD	glucose-6-phosphate dehydrogenase [Source:HGNC Symbol;Acc:HGNC:4057]	null	null	4254	-1.55341	-0.345347	No
SDHC	succinate dehydrogenase complex subunit C [Source:HGNC Symbol;Acc:HGNC:10682]	null	null	4323	-1.5901	-0.350111	No
HAX1	HCLS1 associated protein X-1 [Source:HGNC Symbol;Acc:HGNC:16915]	null	null	4370	-1.62987	-0.351911	No
IER3	immediate early response 3 [Source:HGNC Symbol;Acc:HGNC:5392]	null	null	4376	-1.63215	-0.348369	No
PYGL	glycogen phosphorylase L [Source:HGNC Symbol;Acc:HGNC:9725]	null	null	4436	-1.66992	-0.351757	No
GMPPB	GDP-mannose pyrophosphorylase B [Source:HGNC Symbol;Acc:HGNC:22932]	null	null	4487	-1.69571	-0.353908	No
GLCE	glucuronic acid epimerase [Source:HGNC Symbol;Acc:HGNC:17855]	null	null	4679	-1.82097	-0.374086	No
MPI	mannose phosphate isomerase [Source:HGNC Symbol;Acc:HGNC:7216]	null	null	4709	-1.84077	-0.373132	No
ARPP19	cAMP regulated phosphoprotein 19 [Source:HGNC Symbol;Acc:HGNC:16967]	null	null	4725	-1.85343	-0.370322	No
KIF20A	kinesin family member 20A [Source:HGNC Symbol;Acc:HGNC:9787]	null	null	4733	-1.85597	-0.366465	No
PYGB	glycogen phosphorylase B [Source:HGNC Symbol;Acc:HGNC:9723]	null	null	4838	-1.9293	-0.375044	No
HMMR	hyaluronan mediated motility receptor [Source:HGNC Symbol;Acc:HGNC:5012]	null	null	4849	-1.93454	-0.371375	No
HS2ST1	heparan sulfate 2-O-sulfotransferase 1 [Source:HGNC Symbol;Acc:HGNC:5193]	null	null	4888	-1.96228	-0.371279	No
AGL	amylo-alpha-1, 6-glucosidase, 4-alpha-glucanotransferase [Source:HGNC Symbol;Acc:HGNC:321]	null	null	5167	-2.13561	-0.401972	No
PFKP	phosphofructokinase, platelet [Source:HGNC Symbol;Acc:HGNC:8878]	null	null	5335	-2.23807	-0.417956	No
ECD	ecdysoneless cell cycle regulator [Source:HGNC Symbol;Acc:HGNC:17029]	null	null	5357	-2.25166	-0.414905	No
AURKA	aurora kinase A [Source:HGNC Symbol;Acc:HGNC:11393]	null	null	5367	-2.25574	-0.410281	No
COG2	component of oligomeric golgi complex 2 [Source:HGNC Symbol;Acc:HGNC:6546]	null	null	5436	-2.30595	-0.413207	No
B4GALT1	beta-1,4-galactosyltransferase 1 [Source:HGNC Symbol;Acc:HGNC:924]	null	null	5462	-2.32418	-0.410489	No
CASP6	caspase 6 [Source:HGNC Symbol;Acc:HGNC:1507]	null	null	5612	-2.433	-0.42363	No
ALG1	ALG1 chitobiosyldiphosphodolichol beta-mannosyltransferase [Source:HGNC Symbol;Acc:HGNC:18294]	null	null	5695	-2.48515	-0.427917	No
ALDOA	aldolase, fructose-bisphosphate A [Source:HGNC Symbol;Acc:HGNC:414]	null	null	5707	-2.4924	-0.422946	No
ZNF292	zinc finger protein 292 [Source:HGNC Symbol;Acc:HGNC:18410]	null	null	5724	-2.50149	-0.418602	No
XYLT2	xylosyltransferase 2 [Source:HGNC Symbol;Acc:HGNC:15517]	null	null	5734	-2.51002	-0.413325	No
GLRX	glutaredoxin [Source:HGNC Symbol;Acc:HGNC:4330]	null	null	5818	-2.57101	-0.417522	No
RPE	ribulose-5-phosphate-3-epimerase [Source:HGNC Symbol;Acc:HGNC:10293]	null	null	5823	-2.57688	-0.411422	No
SLC25A13	solute carrier family 25 member 13 [Source:HGNC Symbol;Acc:HGNC:10983]	null	null	5858	-2.6128	-0.409135	No
PMM2	phosphomannomutase 2 [Source:HGNC Symbol;Acc:HGNC:9115]	null	null	5873	-2.63043	-0.404199	No
SOX9	SRY-box 9 [Source:HGNC Symbol;Acc:HGNC:11204]	null	null	5981	-2.71805	-0.411141	No
COL5A1	collagen type V alpha 1 chain [Source:HGNC Symbol;Acc:HGNC:2209]	null	null	6112	-2.82385	-0.420805	No
GOT2	glutamic-oxaloacetic transaminase 2 [Source:HGNC Symbol;Acc:HGNC:4433]	null	null	6319	-3.01298	-0.439874	No
KDELR3	KDEL endoplasmic reticulum protein retention receptor 3 [Source:HGNC Symbol;Acc:HGNC:6306]	null	null	6414	-3.10455	-0.444132	No
IDH1	isocitrate dehydrogenase (NADP(+)) 1, cytosolic [Source:HGNC Symbol;Acc:HGNC:5382]	null	null	6423	-3.11073	-0.437181	No
GPC1	glypican 1 [Source:HGNC Symbol;Acc:HGNC:4449]	null	null	6511	-3.20286	-0.440276	No
ANGPTL4	angiopoietin like 4 [Source:HGNC Symbol;Acc:HGNC:16039]	null	null	6542	-3.23496	-0.435869	No
HSPA5	heat shock protein family A (Hsp70) member 5 [Source:HGNC Symbol;Acc:HGNC:5238]	null	null	6558	-3.24848	-0.429476	No
COPB2	coatomer protein complex subunit beta 2 [Source:HGNC Symbol;Acc:HGNC:2232]	null	null	6613	-3.3299	-0.427949	No
PSMC4	proteasome 26S subunit, ATPase 4 [Source:HGNC Symbol;Acc:HGNC:9551]	null	null	6647	-3.36833	-0.423591	No
DLD	dihydrolipoamide dehydrogenase [Source:HGNC Symbol;Acc:HGNC:2898]	null	null	6659	-3.38125	-0.416336	No
KIF2A	kinesin family member 2A [Source:HGNC Symbol;Acc:HGNC:6318]	null	null	6696	-3.43384	-0.412199	No
AGRN	agrin [Source:HGNC Symbol;Acc:HGNC:329]	null	null	6697	-3.43853	-0.403366	No
CHST2	carbohydrate sulfotransferase 2 [Source:HGNC Symbol;Acc:HGNC:1970]	null	null	6864	-3.69286	-0.415482	No
SAP30	Sin3A associated protein 30 [Source:HGNC Symbol;Acc:HGNC:10532]	null	null	7204	-4.2928	-0.448572	Yes	-1.1193	2.3328e-10
ERO1A	endoplasmic reticulum oxidoreductase 1 alpha [Source:HGNC Symbol;Acc:HGNC:13280]	null	null	7221	-4.33693	-0.439513	Yes	-1.1284	1.4412e-15
ALDH9A1	aldehyde dehydrogenase 9 family member A1 [Source:HGNC Symbol;Acc:HGNC:412]	null	null	7239	-4.36483	-0.430512	Yes	-1.1418	5.1753e-20
DEPDC1	DEP domain containing 1 [Source:HGNC Symbol;Acc:HGNC:22949]	null	null	7240	-4.3742	-0.419275	Yes	-1.1429	6.8659e-18
P4HA2	prolyl 4-hydroxylase subunit alpha 2 [Source:HGNC Symbol;Acc:HGNC:8547]	null	null	7264	-4.43514	-0.410874	Yes	-1.1737	3.0849e-39
TPBG	trophoblast glycoprotein [Source:HGNC Symbol;Acc:HGNC:12004]	null	null	7303	-4.53614	-0.404166	Yes	-1.2044	1.7127e-27
ENO1	enolase 1 [Source:HGNC Symbol;Acc:HGNC:3350]	null	null	7326	-4.58565	-0.395249	Yes	-1.2179	1.2689e-23
SDC2	syndecan 2 [Source:HGNC Symbol;Acc:HGNC:10659]	null	null	7361	-4.70557	-0.387585	Yes	-1.264	7.1019e-33
PC	pyruvate carboxylase [Source:HGNC Symbol;Acc:HGNC:8636]	null	null	7425	-4.91676	-0.383153	Yes	-1.338	3.6414e-30
VLDLR	very low density lipoprotein receptor [Source:HGNC Symbol;Acc:HGNC:12698]	null	null	7454	-5.06488	-0.373785	Yes	-1.3987	2.1182e-41
HOMER1	homer scaffold protein 1 [Source:HGNC Symbol;Acc:HGNC:17512]	null	null	7496	-5.27534	-0.365569	Yes	-1.5364	1.6395e-14
CHST1	carbohydrate sulfotransferase 1 [Source:HGNC Symbol;Acc:HGNC:1969]	null	null	7497	-5.28202	-0.351999	Yes	-1.4718	2.5093e-25
PKM	pyruvate kinase M1/2 [Source:HGNC Symbol;Acc:HGNC:9021]	null	null	7501	-5.30716	-0.338756	Yes	-1.4937	4.7259e-41
GYS1	glycogen synthase 1 [Source:HGNC Symbol;Acc:HGNC:4706]	null	null	7515	-5.37093	-0.32665	Yes	-1.5173	4.5813e-37
CITED2	Cbp/p300 interacting transactivator with Glu/Asp rich carboxy-terminal domain 2 [Source:HGNC Symbol;Acc:HGNC:1987]	null	null	7525	-5.43781	-0.313851	Yes	-1.5482	9.0694e-43
CTH	cystathionine gamma-lyase [Source:HGNC Symbol;Acc:HGNC:2501]	null	null	7538	-5.49634	-0.301293	Yes	-1.5506	6.3721e-20
PPFIA4	PTPRF interacting protein alpha 4 [Source:HGNC Symbol;Acc:HGNC:9248]	null	null	7596	-5.93428	-0.293466	Yes	-1.7742	6.8283e-46
TPI1	triosephosphate isomerase 1 [Source:HGNC Symbol;Acc:HGNC:12009]	null	null	7599	-5.95776	-0.278421	Yes	-1.7825	1.0982e-38
SLC16A3	solute carrier family 16 member 3 [Source:HGNC Symbol;Acc:HGNC:10924]	null	null	7600	-5.96053	-0.263108	Yes	-1.7918	1.0547e-58
SPAG4	sperm associated antigen 4 [Source:HGNC Symbol;Acc:HGNC:11214]	null	null	7610	-6.07655	-0.248669	Yes	-1.8388	3.6724e-41
FAM162A	family with sequence similarity 162 member A [Source:HGNC Symbol;Acc:HGNC:17865]	null	null	7613	-6.0933	-0.233276	Yes	-1.86	3.3259e-64
P4HA1	prolyl 4-hydroxylase subunit alpha 1 [Source:HGNC Symbol;Acc:HGNC:8546]	null	null	7625	-6.18912	-0.218807	Yes	-1.9187	4.0899e-90
PDK3	pyruvate dehydrogenase kinase 3 [Source:HGNC Symbol;Acc:HGNC:8811]	null	null	7639	-6.28996	-0.20434	Yes	-1.9006	3.3988e-18
AK4	adenylate kinase 4 [Source:HGNC Symbol;Acc:HGNC:363]	null	null	7645	-6.37985	-0.188601	Yes	-2.0107	1.5156e-51
PGAM1	phosphoglycerate mutase 1 [Source:HGNC Symbol;Acc:HGNC:8888]	null	null	7681	-6.72889	-0.17587	Yes	-2.2573	1.3025e-146
TGFA	transforming growth factor alpha [Source:HGNC Symbol;Acc:HGNC:11765]	null	null	7683	-6.76264	-0.158627	Yes	-2.2682	9.1644e-84
PGK1	phosphoglycerate kinase 1 [Source:HGNC Symbol;Acc:HGNC:8896]	null	null	7686	-6.79364	-0.141435	Yes	-2.3014	6.2319e-134
PLOD2	procollagen-lysine,2-oxoglutarate 5-dioxygenase 2 [Source:HGNC Symbol;Acc:HGNC:9082]	null	null	7696	-6.92034	-0.124828	Yes	-2.4269	1.4928e-54
STC1	stanniocalcin 1 [Source:HGNC Symbol;Acc:HGNC:11373]	null	null	7702	-6.99882	-0.107498	Yes	-2.4405	3.7547e-79
LDHA	lactate dehydrogenase A [Source:HGNC Symbol;Acc:HGNC:6535]	null	null	7714	-7.15998	-0.0905362	Yes	-2.5945	3.1522e-141
CACNA1H	calcium voltage-gated channel subunit alpha1 H [Source:HGNC Symbol;Acc:HGNC:1395]	null	null	7740	-7.53405	-0.0744348	Yes	-1.2784	0.023888
DDIT4	DNA damage inducible transcript 4 [Source:HGNC Symbol;Acc:HGNC:24944]	null	null	7753	-7.74657	-0.0560957	Yes	-3.2498	7.2619e-132
IGFBP3	insulin like growth factor binding protein 3 [Source:HGNC Symbol;Acc:HGNC:5472]	null	null	7755	-7.79519	-0.0362002	Yes	-3.3515	1.3215e-260
ARTN	artemin [Source:HGNC Symbol;Acc:HGNC:727]	null	null	7757	-7.81697	-0.0162487	Yes	-3.32	1.5548e-76
EGLN3	egl-9 family hypoxia inducible factor 3 [Source:HGNC Symbol;Acc:HGNC:14661]	null	null	7771	-8.04734	0.002733	Yes	-3.746	2.6361e-96
