# Supplementary material for: PI3K Pathway Inhibition with NVP-BEZ235 Hinders Glycolytic Metabolism in Glioblastoma Multiforme Cells
Source: Cells. 2021 Nov 7;10(11):3065. doi: 10.3390/cells10113065 (PMC8616488; doi:10.3390/cells10113065)
Supplement: Supplementary file 1 [file cells-10-03065-s001.zip › Table S4.xlsx]

## Sheet: Sheet1
GO analysis
Biological Process										Molecular function									Cellular component
Analysis Type:	PANTHER Overrepresentation Test (Released 20210224)									Analysis Type:	PANTHER Overrepresentation Test (Released 20210224)								Analysis Type:	PANTHER Overrepresentation Test (Released 20210224)
Annotation Version and Release Date:	GO Ontology database DOI: 10.5281/zenodo.4437524 Released 2021-01-01									Annotation Version and Release Date:	GO Ontology database DOI: 10.5281/zenodo.4437524 Released 2021-01-01								Annotation Version and Release Date:	GO Ontology database DOI: 10.5281/zenodo.4437524 Released 2021-01-01
Analyzed List:	upload_1 (Homo sapiens)									Analyzed List:	upload_1 (Homo sapiens)								Analyzed List:	upload_1 (Homo sapiens)
Reference List:	Homo sapiens (all genes in database)									Reference List:	Homo sapiens (all genes in database)								Reference List:	Homo sapiens (all genes in database)
Test Type:	FISHER									Test Type:	FISHER								Test Type:	FISHER
Correction:	FDR									Correction:	FDR								Correction:	FDR
GO biological process complete	Homo sapiens - REFLIST (20595)	upload_1 (45)	upload_1 (expected)	upload_1 (over/under)	upload_1 (fold Enrichment)	upload_1 (raw P-value)	upload_1 (FDR)			GO molecular function complete	Homo sapiens - REFLIST (20595)	upload_1 (45)	upload_1 (expected)	upload_1 (over/under)	upload_1 (fold Enrichment)	upload_1 (raw P-value)	upload_1 (FDR)		GO cellular component complete	Homo sapiens - REFLIST (20595)	upload_1 (45)	upload_1 (expected)	upload_1 (over/under)	upload_1 (fold Enrichment)	upload_1 (raw P-value)	upload_1 (FDR)
peptidyl-proline hydroxylation to 4-hydroxy-L-proline (GO:0018401)	10	4	0.02	+	> 100	1.94e-08	5.37e-06			glyceraldehyde-3-phosphate dehydrogenase (NAD+) (non-phosphorylating) activity (GO:0043878)	6	3	0.01	+	> 100	8.06e-07	0.000642		ficolin-1-rich granule lumen (GO:1904813)	124	5	0.27	+	18.45	8.82e-06	0.0176
NADH regeneration (GO:0006735)	27	10	0.06	+	> 100	2.76e-19	2.72e-16			phosphoglycerate mutase activity (GO:0004619)	4	2	0.01	+	> 100	6.93e-05	0.0144		ficolin-1-rich granule (GO:0101002)	185	5	0.4	+	12.37	5.68e-05	0.0162
glucose catabolic process to pyruvate (GO:0061718)	27	10	0.06	+	> 100	2.76e-19	2.56e-16			bisphosphoglycerate mutase activity (GO:0004082)	4	2	0.01	+	> 100	6.93e-05	0.0138		extracellular exosome (GO:0070062)	2098	15	4.58	+	3.27	2.36e-05	0.0118
canonical glycolysis (GO:0061621)	27	10	0.06	+	> 100	2.76e-19	2.42e-16			procollagen-proline 4-dioxygenase activity (GO:0004656)	5	2	0.01	+	> 100	9.69e-05	0.0178		extracellular vesicle (GO:1903561)	2118	15	4.63	+	3.24	2.64e-05	0.0106
glycolytic process through glucose-6-phosphate (GO:0061620)	28	10	0.06	+	> 100	3.74e-19	3.11e-16			peptidyl-proline 4-dioxygenase activity (GO:0031545)	8	3	0.02	+	> 100	1.58e-06	0.000943		extracellular organelle (GO:0043230)	2120	15	4.63	+	3.24	2.67e-05	0.0089
glycolytic process through fructose-6-phosphate (GO:0061615)	28	10	0.06	+	> 100	3.74e-19	2.95e-16			intramolecular transferase activity, phosphotransferases (GO:0016868)	11	3	0.02	+	> 100	3.47e-06	0.00127		extracellular space (GO:0005615)	3389	20	7.4	+	2.7	1e-05	0.01
glucose catabolic process (GO:0006007)	31	10	0.07	+	> 100	8.84e-19	6.34e-16			peptidyl-proline dioxygenase activity (GO:0031543)	12	3	0.03	+	> 100	4.33e-06	0.00138		cytosol (GO:0005829)	5376	24	11.75	+	2.04	0.000114	0.0228
glycolytic process (GO:0006096)	41	12	0.09	+	> 100	5.81e-22	1.31e-18			procollagen-proline dioxygenase activity (GO:0019798)	8	2	0.02	+	> 100	0.000207	0.0366		cytoplasm (GO:0005737)	11908	40	26.02	+	1.54	1.13e-05	0.00754
ATP generation from ADP (GO:0006757)	42	12	0.09	+	> 100	7.45e-22	1.31e-18			intramolecular oxidoreductase activity, interconverting aldoses and ketoses (GO:0016861)	9	2	0.02	+	> 100	0.000252	0.0416		membrane-bounded organelle (GO:0043227)	12720	40	27.79	+	1.44	8.19e-05	0.0204
NADH metabolic process (GO:0006734)	40	11	0.09	+	> 100	6.29e-20	7.08e-17			aldehyde dehydrogenase (NAD+) activity (GO:0004029)	15	3	0.03	+	91.53	7.72e-06	0.00217		intracellular anatomical structure (GO:0005622)	14772	43	32.28	+	1.33	8.72e-05	0.0193
peptidyl-proline hydroxylation (GO:0019511)	15	4	0.03	+	> 100	7.46e-08	1.96e-05			L-ascorbic acid binding (GO:0031418)	20	4	0.04	+	91.53	2.03e-07	0.000194
ADP metabolic process (GO:0046031)	49	13	0.11	+	> 100	2.86e-23	2.26e-19			aldehyde dehydrogenase [NAD(P)+] activity (GO:0004030)	16	3	0.03	+	85.81	9.16e-06	0.0023
NAD metabolic process (GO:0019674)	47	12	0.1	+	> 100	2.41e-21	3.81e-18			oxidoreductase activity, acting on the aldehyde or oxo group of donors, NAD or NADP as acceptor (GO:0016620)	37	5	0.08	+	61.85	3.14e-08	7.49e-05
aldehyde biosynthetic process (GO:0046184)	8	2	0.02	+	> 100	0.000207	0.0367			oxidoreductase activity, acting on the aldehyde or oxo group of donors (GO:0016903)	44	5	0.1	+	52.01	6.95e-08	8.31e-05
pyruvate metabolic process (GO:0006090)	69	16	0.15	+	> 100	9.01e-28	1.42e-23			intramolecular transferase activity (GO:0016866)	28	3	0.06	+	49.04	4.17e-05	0.00996
gluconeogenesis (GO:0006094)	44	10	0.1	+	> 100	1.85e-17	1.17e-14			monosaccharide binding (GO:0048029)	71	7	0.16	+	45.12	3.38e-10	1.61e-06
nucleoside diphosphate phosphorylation (GO:0006165)	60	13	0.13	+	99.16	2.93e-22	1.54e-18			2-oxoglutarate-dependent dioxygenase activity (GO:0016706)	46	4	0.1	+	39.8	4.22e-06	0.00144
hexose catabolic process (GO:0019320)	51	11	0.11	+	98.71	6.6e-19	4.96e-16			NAD binding (GO:0051287)	56	4	0.12	+	32.69	8.79e-06	0.00233
nucleotide phosphorylation (GO:0046939)	61	13	0.13	+	97.54	3.54e-22	1.4e-18			intramolecular oxidoreductase activity (GO:0016860)	51	3	0.11	+	26.92	0.000222	0.0379
hexose biosynthetic process (GO:0019319)	47	10	0.1	+	97.38	3.32e-17	1.94e-14			organic acid binding (GO:0043177)	116	5	0.25	+	19.73	6.45e-06	0.00193
purine ribonucleoside diphosphate metabolic process (GO:0009179)	62	13	0.14	+	95.96	4.28e-22	1.35e-18			dioxygenase activity (GO:0051213)	93	4	0.2	+	19.68	5.89e-05	0.0134
purine nucleoside diphosphate metabolic process (GO:0009135)	62	13	0.14	+	95.96	4.28e-22	1.13e-18			vitamin binding (GO:0019842)	148	6	0.32	+	18.55	1e-06	0.000684
ribonucleoside diphosphate metabolic process (GO:0009185)	65	13	0.14	+	91.53	7.43e-22	1.46e-18			isomerase activity (GO:0016853)	168	6	0.37	+	16.35	2.04e-06	0.00108
monosaccharide catabolic process (GO:0046365)	57	11	0.12	+	88.32	1.97e-18	1.35e-15			carboxylic acid binding (GO:0031406)	192	5	0.42	+	11.92	6.75e-05	0.0146
monosaccharide biosynthetic process (GO:0046364)	53	10	0.12	+	86.35	9.74e-17	5.3e-14			carbohydrate binding (GO:0030246)	275	7	0.6	+	11.65	2.4e-06	0.000956
protein hydroxylation (GO:0018126)	27	5	0.06	+	84.75	7.55e-09	2.2e-06			lyase activity (GO:0016829)	197	5	0.43	+	11.62	7.59e-05	0.0145
nucleoside diphosphate metabolic process (GO:0009132)	84	13	0.18	+	70.83	1.53e-20	1.85e-17			oxidoreductase activity (GO:0016491)	763	12	1.67	+	7.2	6.63e-08	0.000106
glucose metabolic process (GO:0006006)	115	14	0.25	+	55.72	9.52e-21	1.25e-17			small molecule binding (GO:0036094)	2492	18	5.45	+	3.31	2.1e-06	0.001
carbohydrate catabolic process (GO:0016052)	116	12	0.25	+	47.34	4.62e-17	2.6e-14			catalytic activity (GO:0003824)	5761	28	12.59	+	2.22	2.14e-06	0.000931
hexose metabolic process (GO:0019318)	156	15	0.34	+	44.01	8.85e-21	1.27e-17
monosaccharide metabolic process (GO:0005996)	180	15	0.39	+	38.14	6.65e-20	6.99e-17
carbohydrate biosynthetic process (GO:0016051)	136	11	0.3	+	37.02	1.35e-14	5.46e-12
regulation of purine nucleotide biosynthetic process (GO:1900371)	40	3	0.09	+	34.33	0.000112	0.0209
regulation of nucleotide biosynthetic process (GO:0030808)	41	3	0.09	+	33.49	0.00012	0.0221
cellular aldehyde metabolic process (GO:0006081)	57	4	0.12	+	32.12	9.39e-06	0.002
ATP metabolic process (GO:0046034)	206	14	0.45	+	31.1	2.01e-17	1.22e-14
peptidyl-proline modification (GO:0018208)	64	4	0.14	+	28.6	1.45e-05	0.00301
purine ribonucleotide metabolic process (GO:0009150)	314	14	0.69	+	20.41	5.32e-15	2.4e-12
regulation of purine nucleotide metabolic process (GO:1900542)	118	5	0.26	+	19.39	6.99e-06	0.00155
ribonucleotide metabolic process (GO:0009259)	332	14	0.73	+	19.3	1.11e-14	4.74e-12
cellular response to hypoxia (GO:0071456)	190	8	0.42	+	19.27	9.9e-09	2.84e-06
regulation of nucleotide metabolic process (GO:0006140)	120	5	0.26	+	19.07	7.56e-06	0.00163
purine nucleotide metabolic process (GO:0006163)	337	14	0.74	+	19.01	1.35e-14	5.34e-12
ribose phosphate metabolic process (GO:0019693)	342	14	0.75	+	18.73	1.65e-14	6.33e-12
cellular response to decreased oxygen levels (GO:0036294)	199	8	0.43	+	18.4	1.4e-08	3.95e-06
generation of precursor metabolites and energy (GO:0006091)	402	16	0.88	+	18.22	2.28e-16	1.16e-13
small molecule catabolic process (GO:0044282)	409	16	0.89	+	17.9	2.96e-16	1.46e-13
purine-containing compound metabolic process (GO:0072521)	359	14	0.78	+	17.85	3.12e-14	1.17e-11
carbohydrate metabolic process (GO:0005975)	474	18	1.04	+	17.38	4.3e-18	2.83e-15
cellular response to oxygen levels (GO:0071453)	216	8	0.47	+	16.95	2.59e-08	6.93e-06
liver development (GO:0001889)	136	5	0.3	+	16.83	1.36e-05	0.00286
hepaticobiliary system development (GO:0061008)	138	5	0.3	+	16.58	1.45e-05	0.00298
response to hypoxia (GO:0001666)	344	12	0.75	+	15.97	9.94e-12	3.41e-09
regulation of ATP metabolic process (GO:1903578)	116	4	0.25	+	15.78	0.000135	0.0244
response to decreased oxygen levels (GO:0036293)	358	12	0.78	+	15.34	1.56e-11	5.12e-09
monocarboxylic acid metabolic process (GO:0032787)	514	17	1.12	+	15.14	4.17e-16	1.99e-13
nucleotide metabolic process (GO:0009117)	431	14	0.94	+	14.87	3.47e-13	1.27e-10
nucleoside phosphate metabolic process (GO:0006753)	441	14	0.96	+	14.53	4.69e-13	1.68e-10
response to oxygen levels (GO:0070482)	383	12	0.84	+	14.34	3.33e-11	1.07e-08
cellular carbohydrate metabolic process (GO:0044262)	176	5	0.38	+	13	4.51e-05	0.00901
nucleobase-containing small molecule metabolic process (GO:0055086)	517	14	1.13	+	12.39	3.77e-12	1.32e-09
small molecule biosynthetic process (GO:0044283)	558	14	1.22	+	11.48	1.02e-11	3.42e-09
carboxylic acid metabolic process (GO:0019752)	828	19	1.81	+	10.5	3.26e-15	1.51e-12
oxoacid metabolic process (GO:0043436)	861	19	1.88	+	10.1	6.53e-15	2.86e-12
organic acid metabolic process (GO:0006082)	894	19	1.95	+	9.73	1.27e-14	5.27e-12
alcohol metabolic process (GO:0006066)	332	6	0.73	+	8.27	8.77e-05	0.0171
carbohydrate derivative metabolic process (GO:1901135)	1006	16	2.2	+	7.28	1.94e-10	6.11e-08
phosphorylation (GO:0016310)	1023	16	2.24	+	7.16	2.47e-10	7.63e-08
organophosphate metabolic process (GO:0019637)	898	14	1.96	+	7.14	4.55e-09	1.35e-06
small molecule metabolic process (GO:0044281)	1623	25	3.55	+	7.05	2e-16	1.05e-13
organic hydroxy compound metabolic process (GO:1901615)	484	7	1.06	+	6.62	8.57e-05	0.0169
response to abiotic stimulus (GO:0009628)	1163	13	2.54	+	5.12	8.24e-07	0.0002
organic substance catabolic process (GO:1901575)	1762	19	3.85	+	4.94	1.51e-09	4.57e-07
catabolic process (GO:0009056)	2085	19	4.56	+	4.17	2.38e-08	6.48e-06
phosphate-containing compound metabolic process (GO:0006796)	1907	16	4.17	+	3.84	1.42e-06	0.00034
phosphorus metabolic process (GO:0006793)	1934	16	4.23	+	3.79	1.71e-06	0.000403
organic substance biosynthetic process (GO:1901576)	2804	21	6.13	+	3.43	9.27e-08	2.4e-05
biosynthetic process (GO:0009058)	2862	21	6.25	+	3.36	1.32e-07	3.36e-05
organonitrogen compound metabolic process (GO:1901564)	5254	28	11.48	+	2.44	2.33e-07	5.74e-05
organic cyclic compound metabolic process (GO:1901360)	3190	17	6.97	+	2.44	0.000238	0.0412
response to stress (GO:0006950)	3633	19	7.94	+	2.39	0.000106	0.0199
cell differentiation (GO:0030154)	3512	18	7.67	+	2.35	0.000233	0.0409
response to chemical (GO:0042221)	4370	21	9.55	+	2.2	0.000149	0.0267
anatomical structure development (GO:0048856)	5264	24	11.5	+	2.09	9.25e-05	0.0178
developmental process (GO:0032502)	5733	26	12.53	+	2.08	3.23e-05	0.00654
multicellular organism development (GO:0007275)	4875	22	10.65	+	2.07	0.000281	0.0481
cellular metabolic process (GO:0044237)	7571	34	16.54	+	2.06	1.66e-07	4.15e-05
primary metabolic process (GO:0044238)	7365	31	16.09	+	1.93	7.23e-06	0.00158
organic substance metabolic process (GO:0071704)	7879	33	17.22	+	1.92	3.29e-06	0.000752
metabolic process (GO:0008152)	8334	34	18.21	+	1.87	2.25e-06	0.000523
nitrogen compound metabolic process (GO:0006807)	6898	28	15.07	+	1.86	9.79e-05	0.0186
cellular process (GO:0009987)	15487	45	33.84	+	1.33	5.09e-06	0.00115
