# Supplementary material for: PI3K Pathway Inhibition with NVP-BEZ235 Hinders Glycolytic Metabolism in Glioblastoma Multiforme Cells
Source: Cells. 2021 Nov 7;10(11):3065. doi: 10.3390/cells10113065 (PMC8616488; doi:10.3390/cells10113065)
Supplement: Supplementary file 1 [file cells-10-03065-s001.zip › Table S5.xlsx]

## Sheet: Sheet2
Gene	Forward (5’ -3’)	Reverse (5’ - 3’)	Amplicon size (bp)
LDHA	TACAGTTGTTGGGGTTGGTG	AGGCTGCCATGTTGGAGAT	141
PGK1	GAAGGGAAGGGAAAAGATGC	CTCTGTGAGCAGTGCCAAAA	130
PGAM1	GCATCTGGAGGGTCTCTCTG	TCTTCATCCCCCAGAAACTG	126
TPI1	CAGAGTCTGGGGGAGCTCAT	CCACAGCAATCTTGGGATCT	130
ALDOC	ATGGAGACCACGACCTCAAA	GTCACCATGTTGGGCTTGA	124
PKM	CATTGATTCACCACCCATCA	AGACGAGCCACATTCATTCC	120
PGM1	ACGGCCGGTTCTACATGA	CCACCAATGGCTTTGATTTT	148
ENO1	TGCCAGGGAGATCTTTGACT	ATCATTGTCCCGGAGCTCTA	139
GAPDH	GGGCTGCTTTTAACTCTGGT	GACAAGCTTCCCGTTCTCAG	146
GPI	TCTTCGATGCCAACAAGGAC	CACCAGCATCCGCATCAC	122
PCK2	CACACTGACCCTGCTGGAG	CCCGCTGAGAAGGAGTTACA	137
PKM2	ATTATTTGAGGAACTCCGCCGCCT	ATTCCGGGTCACAGCAATGATGG	190
ACTB	GTCTTCCCCTCCATCGTG	AGGGTGAGGATGCCTCTCTT	113
